# Supplementary material for: Human Coaching Methodologies for Automatic Electronic Coaching (eCoaching) as Behavioral Interventions With Information and Communication Technology: Systematic Review
Source: J Med Internet Res. 2021 Mar 24;23(3):e23533. doi: 10.2196/23533 (PMC8074867; doi:10.2196/23533)
Supplement: Multimedia Appendix 1 [file jmir_v23i3e23533_app1.xlsx]

## Sheet: Search Results
EBSCOhost	12
Springer Link	69
IEEE Xplore	15
ACM	9
SCOPUS	8
MDPI	6
PubMed	14
Nature	1
